# Supplementary material for: Progression to type 2 diabetes mellitus and associated risk factors after hyperglycemia first detected in pregnancy: A cross-sectional study in Cape Town, South Africa
Source: PLoS Med. 2019 Sep 9;16(9):e1002865. doi: 10.1371/journal.pmed.1002865 (PMC6733438; doi:10.1371/journal.pmed.1002865)
Supplement: S1 Data — (XLSX) [file pmed.1002865.s011.xlsx]

## Sheet: Sheet1
id	onbptx	choltx	dmontx	igr	arv	race	bmi2010cat	hasbp	waistcircumferencecm	hipcircumferencecm	agefollowup	nopreg5yrs	nomiscarry5yrs	nochild5yrs	haschol	fhxt2d	weightkg	heightcm	ageatgdm	gravidaatgdm	paraatgdm	gabookatgdm	wtbookatgdm	preg0glucgdm	preg1hrglucgdm	preg2hrglucgdm	preginsulingdm	deliverygdm	gadeliverygdm	progt2dm	edu	job	marry	pregorals	cage6d	bmigdm	bmi5yrs	gdmtype	newbmicat	totpa	totpacat	bmiincrease	ageincrease	t2d	whr
1	0	0	0	t2m	0	2	overweight	0	111	106	28.526	2	0	2	0	1	82	167	22	1	0	9	78	6	11.5	11.6	0	1	38	1	Sec&matric	0	married	0	5	27.968	29.4023	overt	overweight	90	0	1.43426	6.52603	1	1.04717
2	0	0	0	igt	0		obese	0	112	115	34.7836	3	0	3	0	1	82	152	28	3	2	7	80	5.6	11.7	9.5	0	1	34	not prog	Sec&matric	0	married	0	5	34.626	35.4917	GDM	obese	825	1	0.86565	6.78356	0	0.973913
3	1	0	1	t2m	0	1	obese	1	106	110	44.4301	3	0	4	0	1	89	167	40	3	2	17	108	5.4	6.9	11.8	0	1	37	1	tertiary	1	unmarried	1	5	38.7249	31.9122	overt	obese	4850	1	-6.81273	4.43014	1	0.963636
4	1	0	0	normo	0	1	morbid obese	1	132	132	34.1616	3	1	1	0	1	117	163	29	3	0	15	116	5.4	9.8	8.4	0	1	40	not prog	Sec&matric	1	unmarried	0	5	43.6599	44.0363	GDM	morbid obese	180	1	0.376377	5.16164	0	1
5	0	0	0	normo	0	1	overweight	0	133	138	35.4137	1	0	1	0	1	56	152	30	1	0	19	58	5	9.9	8.2	0	1	39	not prog	tertiary	0	married	0	0	25.1039	24.2382	GDM	normal	420	1	-0.86565	5.4137	0	0.963768
6	1	0	1	t2m	0	1	obese	1	98	116	39.6411	4	2	2	0	0	80	160	34	3	2			6	8	8	1		13	1	Sec&matric	0	married	0	5		31.25	GDM	obese	210	1		5.64109	1	0.844828
7	0	1	1	t2m	0	2	obese	0	131	138	38.5151	5	0	5	1	1	117	170	33	5	4	19	109	6.3	10.6	9.1	1	1	36	1	Sec&matric	0	married	0	1	37.7163	40.4844	GDM	morbid obese	60	0	2.76817	5.51507	1	0.949275
8	0	0	1	t2m	0	1	obese	0	103	121	41.2521	5	0	5	0	1	85	158.5	35	4	3	23	98	6.2	13.2	11.1	0	2	38	1	Sec&matric	0	unmarried	1	5	39.0092	33.8345	overt	obese	0	0	-5.17469	6.25206	1	0.85124
9	0	0	0	normo	0	2	overweight	0	93	106	33.4795	2	1	1	0	1	69	157	28	1	0	22	65	5.4	9.2	9.3	0	2	39	not prog	Sec&matric	1	married	0	0	26.3702	27.993	GDM	overweight	2244	1	1.62279	5.47945	0	0.877358
10	0	0	0	normo	0	2	obese	0	88	108	36.7205	6	0	6	0	1	70	171	31	6	5	14	91	5.1	9.9	8.2	0	2	38	not prog	Sec&matric	1	married	1	5	31.1207	23.939	GDM	normal	600	1	-7.1817	5.72055	0	0.814815
11	0	0	0	igt	1	1	obese	0	115	105	43.5644	3	0	2	0	1	98	165	38	2	1	12	97	5.7	9.9	9.2	0	1	39	not prog	Sec&matric	1	unmarried	1	5	35.629	35.9963	GDM	obese	1365	1	0.36731	5.56438	0	1.09524
12	1	1	0	normo	0	2	obese	1	98	116.5	39.3973	2	0	1	1	0	80	167	33	1	0	16	84	4.9	11.2	8.4	0	1	40	not prog	Sec&matric	1	married	0	5	30.1194	28.6851	GDM	overweight	0	0	-1.43426	6.39726	0	0.841202
13	0	0	0	normo	0	2	obese	0	102	112	38.5342	5	1	3	0	1	80	156	32	4	2	22	82	5.6	12.3	9.1	0	1	37	not prog	Sec&matric	0	unmarried	0	5	33.6949	32.8731	GDM	obese	300	1	-0.821831	6.53425	0	0.910714
14	0	0	0	normo	0	1	overweight	0	95	112.5	41.6466	1	0	1	0	1	80	160	35	1	0	17	75	5.8	7.1	7.5	0	1	39	not prog	Sec&matric	1	unmarried	0	5	29.2969	31.25	GDM	obese	0	0	1.95312	6.64658	0	0.844444
15	0	0	1	t2m	0	2	obese	0	105	111	43.8986	3	0	3	0	1	73	157	38	3	2	18	88	6.1	13	10.8	1	2	38	1	Sec&matric	1	married	1	5	35.7012	29.6158	GDM	overweight	0	0	-6.08544	5.89863	1	0.945946
16	0	0	0	normo	0	1	morbid obese	0	112.5	130	37.9616	2	0	2	0	1	110	170	32	2	1	21	119	4.5	9.1	9.7	0	2	39	not prog	tertiary	1	unmarried	0	5	41.1765	38.0623	GDM	obese	225	1	-3.11419	5.96164	0	0.865385
17	0	0	0	normo	0	1	morbid obese	0	148	159	38.7452	3	0	3	0	0	140	147	33	2	1	19	138	6.1	7.1	6.2	0	1	40	not prog	Sec&matric	0	unmarried	0	5	63.8623	64.7878	GDM	morbid obese	1560	1	0.925541	5.7452	0	0.930818
18	1	0	0	normo	0		obese	1	108	119	31.0932	3	1	2	0	0	110	176	26	2	0	14	121	5.8	10.4	7.7	0	1	38	not prog	Sec&matric	0	married	0	5	39.0625	35.5114	GDM	obese	150	1	-3.55114	5.09315	0	0.907563
19	0	0	0	igt	0	2	obese	0	128	139	37.5973	3	0	3	0	1	105	167	31	3	2	13	90	5	6.2	10	0	2	40	not prog	Sec&matric	1	married	0	5	32.2708	37.6493	GDM	obese	1800	1	5.37846	6.59726	0	0.920863
20	1	0	0	t2m	0	2	normal	1	85	91	27.0027	1	0	1	0	1	53	163	21	1	0	19	66	4.4	8.9	8.6	0	2	39	1	Sec&matric	1	unmarried	0	5	24.841	19.9481	GDM	normal	0	0	-4.89292	6.00274	1	0.934066
21	1	0	0	t2m	1	1	obese	1	105	98	45.074	3	0	3	0	0	85	159	39	3	2	8	95	7.3	10	9	0	1	34	1	Sec&matric	1	married	0	5	37.5776	33.6221	overt	obese	270	1	-3.95554	6.07397	1	1.07143
22	1	0	1	t2m	0	1	obese	1	129	118	34.1288	2	0	2	1	0	95	154	28	2	1	9	93	5	8.5	8.2	0	2	40	1	Sec&matric	0	married	0	1	39.214	40.0573	GDM	morbid obese	0	0	0.843311	6.12877	1	1.09322
23	1	0	0	igt	0	1	morbid obese	1	137	136	45.3671	6	1	3	0	1	133.4	163	40	6	3	21	129	5	8.6	8.8	0	2	38	not prog	tertiary	0	unmarried	1	5	48.5528	50.2089	GDM	morbid obese	200	1	1.65606	5.36712	0	1.00735
24	0	0	0	normo	1	1	morbid obese	1	104	139	32.2986	3	1	2	0	1	110	160	26	2	1	27	103	4.5	7.7	8.4	0	2	40	not prog	Sec&matric	1	unmarried	0	5	45.1	42.9688	GDM	morbid obese	0	0	-2.13125	6.29863	0	0.748201
25	0	0	0	t2m	0	1	obese	0	121	130	27.8	2	0	2	0	1	107.2	157	23	1	0	15	83	7.2	15.6	13.4	1	2	38	1	primary	0	unmarried	1	5	33.6728	43.4906	overt	morbid obese	0	0	9.81784	4.8	1	0.930769
26	0	0	0	t2m	0	2	obese	0	123	124	36.6082	6	1	4	0	1	104.2	161.2	31	5	4	11	101	7.2	13	11.1	0	1	36	1	Sec&matric	1	married	0	5	38.8679	40.0994	overt	morbid obese	1475	1	1.23146	5.60822	1	0.991935
27	0	1	1	t2m	0	2	obese	0	127	137	32.1781	1	0	1	1	1	105	165	27	1	0	13	100	7.3	11.3	6.8	1	1	38	1	Sec&matric	0	unmarried	0	0	36.7309	38.5675	overt	obese	240	1	1.83655	5.17808	1	0.927007
28	0	0	0	normo	0	2	obese	0	92	98	33.9863	2	0	2	0	1	69	170	28	2	1	10	63	7.5	8.8	6.1	0	1	39	not prog	Sec&matric	1	unmarried	0	5	22.8	23.8754	GDM	normal	4690	1	1.07543	5.9863	0	0.938776
29	0	0	0	normo	0	2	overweight	0	110	114	35.5562	3	1	3	0	1	93	156	30	4	1	15	91	5.7	9.2	9.9	0	2	39	not prog	Sec&matric	1	married	0	5	41	38.215	GDM	obese	1335	1	-2.78501	5.55616	0	0.964912
30	0	0	1	t2m	0	2	obese	0	109	120	32.4192	2	0	2	0	1	89	157	26	2	1	15	76	5.2	9.3	8.5	0	2	39	1	Sec&matric	1	married	0	5	30.8329	36.1069	GDM	obese	360	1	5.27405	6.41918	1	0.908333
31	1	0	0	normo	0	1	obese	1	122	125	50.9397	6	1	5	0	1	99.5	167	45	4	4	20	96	5.1	10.1	8.4	0	1	38	not prog	Sec&matric	0	married	0	5	34.4222	35.6771	GDM	obese	840	1	1.25497	5.93973	0	0.976
32	0	0	0	t2m	0	1	overweight	0	104	113.5	34.737	2	0	2	0	1	99	173	29	1	0	5	80	6.4	9.8	8.9	0	1	34	1	Sec&matric	1	married	0	5	26.7299	33.0783	GDM	obese	1440	1	6.34836	5.73699	1	0.9163
33	0	0	0	igt	0	2	obese	0	120	128	43.3616	3	1	3	0	1	103	167	37	4	2	19	93	5.8	8.5	9.6	0	2	38	not prog	Sec&matric	0	married	1	5	33.3465	36.9321	GDM	obese	650	1	3.58564	6.36164	0	0.9375
34	0	1	1	t2m	0	1	normal	0	93	100	30.8548	1	1	1	1	1	71.3	164	25	4	1	23	66	5.4	14.4	14.1	0	2	39	1	Sec&matric	1	married	0	5	24.539	26.5095	overt	overweight	3100	1	1.97055	5.8548	1	0.93
35	1	0	0	normo	0	1	morbid obese	1	146	141	31.9123	2	0	2	0	1	125.6	150	26	2	1	12	119	5.8	11.8	7.4	0	1	34	not prog	Sec&matric	1	unmarried	0	5	52.8889	55.8222	GDM	morbid obese	4800	1	2.93333	5.91233	0	1.03546
36	0	0	0	normo	0	2	overweight	1	96	110	35.5753	8	1	2	0	0	69	156	29	7	2	21	63	5.2	7.4	8.3	0	1	38	not prog	Sec&matric	0	married	0	5	25.8876	28.3531	GDM	overweight	750	1	2.46548	6.57534	0	0.872727
37	1	0	1	t2m	1	1	obese	1	114	123	38.737	4	0	4	0	1	92	158	34	4	3	12	96	7.1	12	11	1	1	36	1	Sec&matric	0	married	0	5	38.4554	36.8531	overt	obese	3480	1	-1.6023	4.73699	1	0.926829
38	0	0	0	normo	0	2	overweight	0	94	105	48.5288	4	1	3	0	1	63.3	150	43	4	2	8	66	5.6	11.7	10.2	0	1	39	not prog	Sec&matric	0	married	0	0	29.3333	28.1333	GDM	overweight	13500	1	-1.2	5.52877	0	0.895238
39	0	0	0	normo	0	1	obese	0	100	113	41.6	5	1	4	0	0	80.4	157	37	5	4	21	85	5.7	11.5	8.3	0	1	39	not prog	tertiary	1	married	1	5	34.4842	32.618	GDM	obese	185	1	-1.8662	4.6	0	0.884956
40	0	0	0	normo	0	2	overweight	1	88	101	40.2849	2	0	2	1	1	64.6	158	34	2	1	23	68	4.7	5.4	8.7	0	1	39	not prog	Sec&matric	1	married	0	5	27.2392	25.8773	GDM	overweight	2350	1	-1.36196	6.28493	0	0.871287
41	1	1	1	t2m	0	1	obese	1	123	138	38.3041	3	0	3	1	1	119	177	33	2	1	16	119	6.5	10.5	6	0	1	40	1	Sec&matric	0	married	0	5	37.984	37.984	GDM	obese	570	1	0	5.30411	1	0.891304
42	1	1	1	t2m	0	1	overweight	1	110	106	35.5644	3	0	3	0	1	84	163	30	1		17	75	6.1	10.8	9.7	0	1	38	1	Sec&matric	0	married	0	5	28.2284	31.6158	GDM	obese	110	0	3.38741	5.56438	1	1.03774
43	0	0	1	t2m	0	1	overweight	0	93	102	39.6712	3	0	3	0	0	66	158	34	3	2	29	70	13.4	12	11	1	1	38	1	Sec&matric	0	married	0	5	28.0404	26.4381	overt	overweight	660	1	-1.60231	5.67123	1	0.911765
44	0	0	0	normo	0	1	obese	0	119	136	40.9753	4	0	5	0	0	103.8	163	34	3	2	15	93	8	6.5	9.1	0	1	37	not prog	Sec&matric	1	married	0	5	35.0032	39.0681	overt	obese	4500	1	4.06489	6.97534	0	0.875
45	1	0	0	igt	0	2	obese	1	102	108	30.6959	5	1	4	0	1	78	167	37	5	3	26	86	4.7	11.1	10	0	2	38	not prog	Sec&matric	1	married	0	5	30.8365	27.968	GDM	overweight	0	0	-2.86852	-6.30411	0	0.944444
46	0	0	0	normo	0	1	morbid obese	0	116	118	36.7397	1	0	1	0	1	91	159.5	25	1	0	16	105	5.7	9.5	8.5	0	2	39	not prog	Sec&matric	0	unmarried	1	5	41.2732	35.7701	GDM	obese	980	1	-5.50309	11.7397	0	0.983051
47	0	0	0	normo	0	2	morbid obese	0	122	132	39.9342	3	0	3	0	1	109.4	150	31	3	2	13	95	6.2	10.9	6.2	1	2	38	not prog	Sec&matric	1	married	1	5	42.2222	48.6222	GDM	morbid obese	0	0	6.4	8.93425	0	0.924242
48	1	1	0	t2m	0	2	obese	1	128	134	41.3973	5	0	5	1	0	102	159	34	5	4	16	90	4.9	10.2	8.3	0	2	38	1	Sec&matric	0	married	0	5	35.5999	40.3465	GDM	morbid obese	0	0	4.74665	7.39726	1	0.955224
49	1	0	0	t2m	0	2	morbid obese	1	112	145	43.0466	3	0	3	0	1	121.5	166	35	3	2	10	115	5.4	9.2	9.6	0	2	38	1	Sec&matric	1	unmarried	0	5	41.7332	44.092	GDM	morbid obese	110	0	2.35883	8.04657	1	0.772414
50	0	0	0	ifg	0	2	obese	0	123	130	34.1534	5	1	4	0	1	107.9	162	38	4	3	18	97	5.7	8.4	4.8	0	2	40	not prog	Sec&matric	1	married	0	5	36.9608	41.1142	GDM	morbid obese	2940	1	4.15333	-3.84658	0	0.946154
51	0	0	0	normo	0	1	obese	0	100	109	34.0493	3	1	2	0	0	81	151	27	2	1	18	84	5.1	7.6	8.6	0	1	39	not prog	primary	0	married	0	5	36.8405	35.5248	GDM	obese	390	1	-1.31573	7.04932	0	0.917431
52	0	0	0	normo	0	2	normal	0	99	108	40.1973	2	0	2	0	1	70.5	158	28	1	0	10	59	4.8	7.6	8.1	0	2	38	not prog	Sec&matric	0	married	0	5	23.634	28.2407	GDM	overweight	0	0	4.60664	12.1973	0	0.916667
53	1	0	0	t2m	0	2	obese	1	118	119	33.1644	1	0	1	0	0	98.9	150	34	1	0	8	80	6.1	11.3	10.4	0	1	38	1	Sec&matric	1	married	0	5	35.5556	43.9556	GDM	morbid obese	2400	1	8.4	-0.835617	1	0.991597
54	0	0	0	t2m	0	2	obese	0	99	102	41.9589	4	1	3	0	1	80.5	162	28	4	2	20	79	5.8	12.3	10.5	0	1	38	1	Sec&matric	0	married	0	5	30.1021	30.6737	GDM	obese	1680	1	0.57156	13.9589	1	0.970588
55	1	1	0	igt	0	1	obese	1	101	104	26.4164	2	0	2	1	1	80	158	36	2	1	6	82	5.6	14.4	9.6	1	1	38	not prog	Sec&matric	1	unmarried	0	5	32.8473	32.0461	GDM	obese	7320	1	-0.801151	-9.58356	0	0.971154
56	0	0	0	normo	0	2	obese	0	104	100	39.8164	2	0	2	0	1	69	147.5	21	1	0	24	67	5.7	8.3	8.1	0	2	34	not prog	Sec&matric	0	unmarried	0	1	30.7957	31.715	GDM	obese	90	0	0.919277	18.8164	0	1.04
57	1	0	1	t2m	0		obese	1	109	115	44.0164	4	0	4	0	0	88.7	166	34	4	3	22	102	6.3	11.3	13.3	1	1	38	1	primary	0	unmarried	1	0	37.0155	32.189	overt	obese	1350	1	-4.82654	10.0164	1	0.947826
58	0	0	0	normo	0	1	morbid obese	0	114	123	32.7315	4	0	4	0	0	101.1	162.5	39	4	3	34	116	5.2	10.3	10	0	1	39	not prog	Sec&matric	1	married	0	5	43.929	38.2864	GDM	obese	1680	1	-5.6426	-6.26849	0	0.926829
59	0	0	0	normo	0	1	morbid obese	0	124	136	39.8082	2	0	2	0	1	111.5	154	26	2	1	11	108	5.6	10.5	8.8	0	1	38	not prog	Sec&matric	1	unmarried	0	5	45.5389	47.0147	GDM	morbid obese	144	0	1.4758	13.8082	0	0.911765
60	1	0	1	t2m	0	1	obese	1	132	133	35.1068	3	0	3	0	1	112.7	172	34	3	2	11	114	5.3	12.1	8.4	0	2	37	1	Sec&matric	1	married	0	5	38.5343	38.0949	GDM	obese	100	0	-0.439426	1.10685	1	0.992481
61	0	0	0	normo	0	1	obese	0	113	112	37.5342	3	1	2	0	0	105.8	167.5	29	3	1	21	97	5	10.5	9.1	0		39	not prog	Sec&matric	1	married	0	5	34.5734	37.71	GDM	obese	150	1	3.13655	8.53425	0	1.00893
62	0	0	0	normo	0	1	obese	0	107	111	36.7616	2	0	2	0	0	94.1	162.5	32	2	1	13	89	5	9.5	8.8	0	1	39	not prog	Sec&matric	1	unmarried	0	5	33.7041	35.6355	GDM	obese	150	1	1.93136	4.76164	0	0.963964
63	0	0	0	normo	1	1	morbid obese	0	127	131	43.2219	3	0	3	0	1	124	160	31	3	2	19	114	5.5	9.6	9.7	0	1	40	not prog	Sec&matric	0	married	0	5	44.5312	48.4375	GDM	morbid obese	60	0	3.90625	12.2219	0	0.969466
64	1	0	0	t2m	0	1	overweight	1	101	97	38.4329	2	0	2	0	0	72	155	38	2	1	15	69	4.8	9.3	11.1	0	1	38	1	Sec&matric	1	married	1	5	28.7201	29.9688	overt	overweight	1105	1	1.2487	0.432877	1	1.04124
65	1	0	0	normo	0	1	morbid obese	1	136.5	145	28.4658	4	1	3	0	1	122.9	159	32	3	2	9	112	6.6	11.7	13.1	1	1	35	not prog	primary	0	married	0	5	44.302	48.6136	overt	morbid obese	2940	1	4.31154	-3.53425	0	0.941379
66	0	0	0	normo	0	1	overweight	0	93	108	33.3562	1	0	1	0	0	74.5	148	22	1	0	15	64	6.2	7.3	4.3	0	1	39	not prog	tertiary	1	married	0	0	29.2184	34.0121	GDM	obese	2475	1	4.79365	11.3562	0	0.861111
67	0	0	0	normo	0	2	obese	0	118	131	51.6548	2	0	2	0	1	98	161	27	1	0	20	86	4.9	10.5	9.5	0	1	39	not prog	tertiary	1	married	0	5	33.1777	37.8072	GDM	obese	0	0	4.62945	24.6548	0	0.900763
68	0	0	0	normo	0	3	morbid obese	1	121	130	43.0192	5	1	3	0	1	160	161	35	4	1	8	114	4.6	9.2	9.1	0	1	37	not prog	Sec&matric	0	married	0	5	43.9798	61.726	GDM	morbid obese	890	1	17.7462	8.01918	0	0.930769
69	0	0	0	normo	0	2	normal	0	72	104.2	34.1753	2	1	1	0	1	62.7	169.5	37	1	0	23	67	5	10.3	8.2	0	2	38	not prog	tertiary	1	married	1	0	23.3204	21.8237	GDM	normal	0	0	-1.49668	-2.82466	0	0.690979
70	1	0	1	t2m	0	2	obese	1	146	140	40.1671	4	0	3	0	1	87	162	28	2	1	7	87	6.6	6.1	11.3	1	1	38	1	Sec&matric	1	unmarried	0	1	33.1504	33.1504	overt	obese	750	1	0	12.1671	1	1.04286
71	0	0	0	normo	0	2	morbid obese	0	130	146	31.6384	6	0	6	0	1	120	164	34	5	4	22	131	5.7	10.5	8.4	0	2	38	not prog	primary	0	married	1	5	48.7061	44.6163	GDM	morbid obese	930	1	-4.08983	-2.36164	0	0.890411
72	0	0	0	normo	0	3	obese	0	118.5	130	36.5397	1	0	1	0	0	107.5	169	26	1	0	14	91	4.2	7.7	9.3	0	2	38	not prog	Sec&matric	1	unmarried	1	0	31.8616	37.6387	GDM	obese	2340	1	5.77711	10.5397	0	0.911538
73	0	0	0	normo	0	3	morbid obese	0	139	160	31.0082	4	1	1	0	1	131.9	159	30	4	0	26	124	5.4	9.9	9.1	0	1	38	not prog	tertiary	1	married	0	5	49.0487	52.1736	GDM	morbid obese	0	0	3.12487	1.00822	0	0.86875
74	0	0	0	igt	0	1	obese	1	113.7	131.5	28.7699	3	1	2	0	0	111.6	167.5	26	3	1	19	105	7.3	10	9	1	1	32	not prog	tertiary	1	married	0	5	37.4248	39.7772	overt	obese	1680	1	2.35241	2.76986	0	0.864639
75	0	0	0	ifg	0	2	overweight	0	102	112.5	32.5425	1	0	1	0	1	76.1	151	23	1	0	27	63	6.2	9.7	9	0	1	38	not prog	Sec&matric	0	unmarried	0	5	27.6304	33.3757	GDM	obese	135	0	5.74536	9.54247	0	0.906667
76	1	0	1	t2m	0	1	morbid obese	1	129	135	29.1096	5	0	5	0	1	127	165	27	3	2	11	125	5.8	9.3	7.7	1	2	37	1	Sec&matric	0	married	0	0	45.9137	46.6483	GDM	morbid obese	420	1	0.734615	2.10959	1	0.955556
77	0	0	0	normo	0	1	obese	0	92	104	44.5808	2	0	2	0	1	77.5	160	23	1	0	10	77	7.3	12	11.1	0	2	38	not prog	Sec&matric	1	married	1	0	30.0781	30.2734	overt	obese	3570	1	0.195312	21.5808	0	0.884615
78	0	0	0	t2m	0	2	obese	0	134.2	110	34.0247	4	0	4	0	1	113.8	169	23					5.6	8.9	8.7	0		38	1	Sec&matric	1	married	0	5		39.8445	GDM	obese	750	1		11.0247	1	1.22
79	0	0	1	t2m	0	2	overweight	0	85	101	37.1068	3	1	1	0	1	68.9	166.3	28	3	1	14	73	4.4	11.2	6.2	0	2	38	1	tertiary	1	married	1	5	26.396	24.9135	GDM	normal	480	1	-1.48252	9.10685	1	0.841584
80	0	0	0	normo	0	1	normal	0	87	89	41.6384	3	0	2	0	0	65	155	31	2	1	14	58	4.5	9.9	8	0	1	39	not prog	tertiary	1	unmarried	0	5	24.1415	27.0552	GDM	overweight	3810	1	2.91363	10.6384	0	0.977528
81	0	0	0	normo	0	2	normal	0	97	104	29.9507	3	0	3	0	1	70.3	162.5	36	3	2	15	59	6.1	12.5	9.7	0	1	38	not prog	Sec&matric	1	married	0	5	22.3432	26.6225	GDM	overweight	115	0	4.27929	-6.04931	0	0.932692
82	0	0	0	igt	0	2	normal	0	176	108	37.4959	2	0	2	0	1	77.4	162.5	24	1	0	22	65	4.5	8.8	7.9	0	2	39	not prog	Sec&matric	1	unmarried	0	5	24.6154	29.3112	GDM	overweight	490	1	4.69586	13.4959	0	1.62963
83	0	0	0	ifg	0	2	obese	0	117	108.5	34.1836	3	1	2	0	1	83.9	156	31	2	0	29	92	5.6	12.5	9.2	0	1	38	not prog	tertiary	1	unmarried	1	5	37.8041	34.4757	GDM	obese	700	1	-3.3284	3.18356	0	1.07834
84	0	0	0	t2m	0	5	obese	0	108	118	29.8795	3	0	3	0	0	96.2	162	28	3	2	17	86	6.5	9.4	8.3	0	1	38	1	Sec&matric	0	married	1	5	32.7694	36.656	GDM	obese	300	1	3.8866	1.87945	1	0.915254
85	0	0	0	t2m	0	1	overweight	1	92	105	36.726	1	0	1	0	1	69.3	154.7	24	1	0	29	68	6.5	10.9	9.6	0	2	38	1	Sec&matric	0	unmarried	1	5	28.4137	28.9569	GDM	overweight	1560	1	0.543203	12.726	1	0.87619
86	0	0	0	t2m	0	2	morbid obese	0	111	122	32.8082	3	0	3	0	1	106.4	156	31	3	2	22	101	6.1	10.9	9.4	1	2	38	1	Sec&matric	1	married	1	5	41.5023	43.7212	GDM	morbid obese	4080	1	2.21893	1.80822	1	0.909836
87	0	0	0	normo	0	2	obese	0	120	127	44.5288	3	1	2	0	1	94.5	158	27	3	1	12	88	6.4	12.8	12.2	0	1	38	not prog	Sec&matric	1	married	0	0	35.2508	37.8545	overt	obese	25	0	2.60375	17.5288	0	0.944882
88	0	0	0	normo	0	2	overweight	0	94	108	45.2247	5	0	5	0	1	75.4	166	39	5	4	12	78	6.5	11.1	8.9	0	2	40	not prog	Sec&matric	0	married	0	5	28.306	27.3625	GDM	overweight	175	1	-0.943533	6.22466	0	0.87037
89	0	0	0	t2m	0	2	normal	0	84.2	97.4	38.7808	1	0	1	0	0	57.7	163	39	1	0	22	55	4.1	10	10.4	0	2	39	1	tertiary	0	unmarried	0	5	20.7008	21.717	GDM	normal	90	0	1.01622	-0.219177	1	0.864476
90	0	0	0	t2m	0	2	obese	0	119	110	37.1699	4	4	3	0	0	97.7	163	33	3	2	26	91	5.1	10.9	9.1	0	2	40	1	Sec&matric	1	unmarried	0	0	34.2504	36.7722	GDM	obese	300	1	2.52174	4.16986	1	1.08182
91	0	0	0	igt	0	2	morbid obese	0	102	120	35.589	2	0	2	0	1	90.9	158.4	32	3	1	13	101	4.6	10	8.3	0	1	38	not prog	Sec&matric	1	married	0	0	40.2542	36.2288	GDM	obese	312	1	-4.02542	3.58904	0	0.85
92	0	0	0	igt	1	1	obese	0	112	115	48.1205	3	1	1	0	1	102	168	29	2	0	15	93	5.6	9.9	8	0	1	38	not prog	Sec&matric	1	unmarried	0	5	32.9507	36.1395	GDM	obese	5475	1	3.18877	19.1205	0	0.973913
93	0	0	0	t2m	0	2	obese	0	113	121	29.2575	4	1	3	0	0	92	161	42	4	2	18	83	4.9	10.3	10.7	0	1	38	1	primary	1	unmarried	0	5	32.0204	35.4925	GDM	obese	330	1	3.47209	-12.7425	1	0.933884
94	0	1	1	t2m	0	2	normal	0	67	75	46.7562	2	0	2	1	1	40.6	164	25	1	0	8	59	9.8	9.2	8.6	1	2	38	1	primary	0	married	0	5	21.9363	15.0952	overt	normal	1300	1	-6.84117	21.7562	1	0.893333
95	1	1	1	t2m	0	1	obese	1	101	121	39.8575	5	0	5	1	1	85	159.5	41	5	4	21	95	10.7	9	11.6	1	2	38	1	primary	0	unmarried	0	5	37.3424	33.4116	overt	obese	240	1	-3.93078	-1.14247	1	0.834711
96	0	0	0	t2m	0	2	obese	0	104	111	35.3425	5	1	3	0	0	89.6	163	34	6	2	7	99	5.5	12	10.7	0	2	38	1	Sec&matric	0	married	0	5	37.2615	33.7235	GDM	obese	1530	1	-3.53796	1.34246	1	0.936937
97	0	0	0	t2m	0	1	morbid obese	0	125	122	30.1178	3	0	3	0	1	109	154	29	3	2	22	109	5.7	11.1	8.6	0	2	38	1	Sec&matric	1	unmarried	0	5	45.9605	45.9605	GDM	morbid obese	4800	1	-3.8147e-06	1.11781	1	1.02459
98	0	0	0	ifg	0	2	normal	0	82	94	36.1096	2	0	2	0	1	59.6	167	24	2	1	14	54	7	10.6	8.4	0	2	38	not prog	Sec&matric	1	married	1	5	19.3625	21.3704	overt	normal	30	0	2.00796	12.1096	0	0.87234
99	0	0	1	t2m	0	5	obese	1	106	111	38.937	1	0	1	0	1	89	163	29	1	0	19	89	8	11.8	8.4	1	1	38	1	tertiary	1	married	1	5	33.4977	33.4977	overt	obese	2160	1	0	9.93699	1	0.954955
100	1	1	1	t2m	0	1	obese	1	101	110	30.9562	4	1	3	1	1	85.5	158	33	3	2	22	99	14.7	18.5	19.5	1	1	38	1	Sec&matric	0	unmarried	0	5	39.6571	34.2493	overt	obese	3450	1	-5.40779	-2.04383	1	0.918182
101	0	0	0	normo	0	2	normal	0	76	98	31.0658	2	0	2	0	1	55	161	25	1	0	10	62	4.2	8.2	9.3	0	2	38	not prog	Sec&matric	0	married	1	5	23.9188	21.2183	GDM	normal	150	1	-2.70051	6.06575	0	0.77551
102	0	0	0	normo	0	2	morbid obese	0	103	108	33.9397	1	0	1	0	1	78.3	172.2	25	1	0	11	120	5.3	9.8	8.2	0	2	32	not prog	Sec&matric	1	married	0	5	40.4683	26.4056	GDM	overweight	2700	1	-14.0627	8.93973	0	0.953704
103	0	0	0	normo	0	2	obese	0	101	109	30.0712	6	1	3	0	1	74.1	157.4	28					5	9	8.6	0		38	not prog	Sec&matric	1	unmarried	0	5		29.9095	GDM	overweight	450	1		2.07123	0	0.926606
104	0	0	1	t2m	0	3	morbid obese	0	140	126	36.7945	3	0	4	0	1	133.9	164	24	1	0	16	120	5.7	10.7	10.3	0	1	38	1	Sec&matric	0	unmarried	0	0	44.6163	49.7844	GDM	morbid obese	240	1	5.16805	12.7945	1	1.11111
105	0	0	0	normo	0	2	morbid obese	0	119.5	152	40.6603	1	0	1	0	1	121.6	155.1	31	1	0	17	116	7.1	4.9	5.4	0	2	40	not prog	Sec&matric	0	unmarried	0	0	48.2208	50.5487	GDM	morbid obese	2415	1	2.3279	9.66027	0	0.786184
106	0	0	0	t2m	0	2	obese	0	100.5	99	44.4329	4	0	4	0	1	66.9	152.8	34	4	3	7	80	5.9	12.5	12.6	1	1	38	1	Sec&matric	0	married	1	5	34.2644	28.6536	overt	overweight	85	0	-5.6108	10.4329	1	1.01515
107	0	0	0	t2m	0	1	obese	0	109	122	38.674	4	1	3	0	0	107.2	167.4	37	4	2	13	100	6.5	9.7	10.4	0	1	36	1	primary	0	unmarried	1	0	35.6853	38.2546	GDM	obese	5670	1	2.56934	1.67397	1	0.893443
108	0	0	0	t2m	1	1	obese	1	98	122	31.2466	4	1	1	0	1	84.8	153	32	3	0	14	83	6.4	11.2	10.4	1	1	34	1	Sec&matric	0	married	1	5	35.4565	36.2254	GDM	obese	525	1	0.768932	-0.753426	1	0.803279
109	0	0	0	ifg	0	2	morbid obese	0	135	152	41.137	2	0	2	0	1	133.3	168.5	26	1	0	11	122	6.2	10.8	8.8	0	1	38	not prog	Sec&matric	1	married	1	5	42.9695	46.9494	GDM	morbid obese	3900	1	3.97996	15.137	0	0.888158
110	0	0	0	t2m	0	2	morbid obese	0	124	135	25.8767	3	0	4	0	1	104.2	157.5	35	3	2	12	104	6.2	12.6	13.9	1	1	38	1	Sec&matric	1	unmarried	1	5	41.9249	42.0055	overt	morbid obese	90	0	0.0806274	-9.12329	1	0.918519
111	0	0	0	normo	0	2	overweight	0	71	71	23.3233	1	0	1	0	1	63	159	20	1	0	22	72	4.9	8.8	8.4	0	1	37	not prog	Sec&matric	1	unmarried	0	1	28.4799	24.9199	GDM	normal	0	0	-3.55998	3.32329	0	1
112	0	0	0	ifg	0	2	normal	1	115	110	39.8603	1	0	1	0	1	86.1	160	18	1	0	16	57.5	7.1	10.6	8.8	0	1	39	not prog	Sec&matric	1	unmarried	0	5	22.4609	33.6328	overt	obese	600	1	11.1719	21.8603	0	1.04545
113	0	0	0	ifg	0	2	overweight	0	99	111	49.0548	4	1	3	0	1	81.5	169	34	4	3	11	84	5.1	13	9.9	0	1	24	not prog	tertiary	0	married	0	5	29.4107	28.5354	GDM	overweight	240	1	-0.875317	15.0548	0	0.891892
114	0	0	0	ifg	0	1	obese	0	110	118	37.2767	3	0	3	0	1	83.9	161	45	3	2	21	83	4.3	9.9	8.6	0	1	38	not prog	tertiary	0	married	0	5	32.0204	32.3676	GDM	obese	120	0	0.34721	-7.72329	0	0.932203
115	0	0	0	normo	0	1	overweight	0	100	115	35.5288	4	0	4	0	1	85.9	168	31	3	2	29	82	5.1	8.8	9.7	0	2	39	not prog	Sec&matric	1	married	0	0	29.0533	30.4351	GDM	obese	350	1	1.3818	4.52877	0	0.869565
116	0	0	0	normo	0	2	overweight	0	101	120	43.7699	3	0	3	0	1	78.8	156	29	3	2	25	64	5.1	9.7	8.2	0	2	40	not prog	Sec&matric	0	married	0	5	26.2985	32.38	GDM	obese	0	0	6.08152	14.7699	0	0.841667
117	1	0	0	igt	0	2	morbid obese	1	129	156	31.5589	5	1	4	0	1	127	166	38	5	3	14	124	5.6	9	4.5	0	2	40	not prog	primary	0	unmarried	0	5	44.9993	46.088	GDM	morbid obese	60	0	1.08869	-6.4411	0	0.826923
118	1	0	0	normo	0	2	obese	1	128	142	32.2795	1	1	1	0	0	128.8	165.3	25	4	0	9	95	4.9	10.6	9.3	0	1	38	not prog	Sec&matric	0	married	0	0	34.7679	47.1379	GDM	morbid obese	0	0	12.37	7.27945	0	0.901408
119	0	1	0	normo	0	1	obese	0	100	133	33.8877	0	0	1	1	0	99.5	171.4	26					5.8	9	8	0		38	not prog	Sec&matric	1	unmarried	0	0		33.8689	GDM	obese	825	1		7.88767	0	0.75188
120	0	0	0	normo	0	1	overweight	0	106	119	31.1616	2	0	4	0	0	81.1	166	27	2	1	11	70	6.4	11.7	9.9	0	1	32	not prog	tertiary	0	married	0	0	25.4028	29.431	GDM	overweight	1620	1	4.02816	4.16164	0	0.890756
121	1	0	0	normo	0	1	normal	1	71	91	31.789	2	0	2	0	1	45.2	154	25	2	1	24	50	6.9	8.5	7.4	0	2	36	not prog	Sec&matric	1	unmarried	0	0	21.0828	19.0589	GDM	normal	50	0	-2.02395	6.78904	0	0.78022
122	0	0	0	t2m	0	1	morbid obese	0	117	138	36.9671	2	0	2	0	1	128	160	26	2	1	20	106	5	10.3	9.2	0	2	40	1	tertiary	1	married	0	5	41.4062	50	overt	morbid obese	630	1	8.59375	10.9671	1	0.847826
123	1	0	1	t2m	0	1	morbid obese	1	129	131	25.8575	3	0	4	0	1	128.4	171	31	3	2	8	133	7.3	12.2	10.5	1	1	36	1	Sec&matric	0	married	1	5	45.4841	43.9109	overt	morbid obese	1440	1	-1.57313	-5.14247	1	0.984733
124	0	0	0	t2m	0	2	obese	1	135	128	36.5315	3	0	2	0	0	107.5	156.5	20	2	1	14	86	6	10.6	8.4	0	1	38	1	Sec&matric	0	married	1	5	35.1131	43.8914	GDM	morbid obese	0	0	8.77829	16.5315	1	1.05469
125	0	0	0	normo	0	2	overweight	0	89	111	44.7452	3	0	3	0	1	78.2	169.8	30	2	1	13	73	5.9	10.3	7.4	0	2	37	not prog	tertiary	1	married	0	5	25.3191	27.1226	GDM	overweight	20	0	1.80355	14.7452	0	0.801802
126	0	0	0	ifg	0	2	morbid obese	0	138	128	41.4521	5	1	2	0	1	103.9	153	38	5	1	17	103	6.7	11.9	9	0	1	38	not prog	Sec&matric	0	married	1	5	44.0002	44.3846	GDM	morbid obese	200	1	0.384468	3.45205	0	1.07812
127	1	0	1	t2m	0	2	obese	1	112	116	30.6329	6	0	6	0	1	83.5	159	35	6	5	12	90	6	12.8	10	0	2	37	1	primary	0	married	0	5	35.5999	33.0288	GDM	obese	1170	1	-2.5711	-4.36712	1	0.965517
128	0	0	0	normo	0	2	normal	0	100	108	38.3781	3	0	3	0	1	75.1	162	24	2	1	21	68	5.2	8.7	7.9	0	2	40	not prog	Sec&matric	1	married	0	5	23.8087	28.6161	GDM	overweight	60	0	4.80737	14.3781	0	0.925926
129	0	0	0	normo	0	2	morbid obese	1	124	131	39.463	4	1	3	0	1	111.9	165	32	3	2	11	113	5.9	11.3	9	0	2	37	not prog	Sec&matric	0	married	1	0	41.506	41.1019	GDM	morbid obese	360	1	-0.404041	7.46301	0	0.946565
130	1	0	0	normo	0	2	overweight	1	91	112	26.7534	6	1	4	0	1	66.9	149	33	6	3	13	57	4.1	9.8	9.8	0	2	36	not prog	tertiary	0	married	0	0	25.6745	30.1338	GDM	obese	2340	1	4.45926	-6.24657	0	0.8125
131	0	0	1	t2m	0	2	overweight	0	104	109	29.2877	1	0	1	0	1	73.8	160	20	1	0	13	75	7.7	12.9	7.7	0	1	38	1	Sec&matric	0	unmarried	1	1	29.2969	28.8281	overt	overweight	0	0	-0.468748	9.28767	1	0.954128
132	1	1	1	t2m	0	2	morbid obese	1	133.5	140.5	41.5014	1	0	1	1	1	121	163.5	35	1	0	34	129	2.3	11.7	8.4	0	1	40	1	Sec&matric	0	married	0	5	48.2563	45.2637	GDM	morbid obese	1670	1	-2.99264	6.50137	1	0.950178
133	0	0	0	igt	0	2	normal	0	92	104	37.4329	1	0	1	0	1	66.9	160	23	1	0	17	58	4.8	7.6	8.2	0	1	39	not prog	tertiary	0	unmarried	0	5	22.6562	26.1328	GDM	overweight	940	1	3.47656	14.4329	0	0.884615
134	0	0	1	t2m	0	2	overweight	0	89	100	35.0603	2	0	2	0	1	61.7	158	32	2	1	11	66	7.2	10	9	1	2	38	1	Sec&matric	1	married	1	0	26.4381	24.7156	overt	normal	0	0	-1.72248	3.06027	1	0.89
135	0	0	0	igt	0	2	obese	0	110	113	32.8959	3	1	2	0	1	80.5	162	29	3	1	21	88	5.8	7.8	8.6	0	2	39	not prog	Sec&matric	1	married	0	5	33.5315	30.6737	GDM	obese	3000	1	-2.8578	3.89589	0	0.973451
136	0	0	0	igt	0	2	normal	1	143	134	30.663	3	0	3	0	1	114.8	165	27	2	1	9	62	6.4	10.6	10.9	0	2	39	not prog	Sec&matric	0	unmarried	0	0	22.7732	42.1671	GDM	morbid obese	420	1	19.3939	3.66301	0	1.06716
137	1	0	0	normo	0	2	obese	1	113	114	38.8767	4	1	2	0	1	87.2	158	25	3	0	9	89	4.1	10.4	7.9	0	2	39	not prog	Sec&matric	0	married	0	0	35.6513	34.9303	GDM	obese	310	1	-0.721039	13.8767	0	0.991228
138	0	0	1	t2m	0	2	obese	0	96	106	45.1507	3	0	3	0	1	80	147.5	32	3	2	17	74	5.8	10.5	11.8	0	2	38	1	tertiary	1	married	1	5	34.0132	36.771	overt	obese	0	0	2.75783	13.1507	1	0.90566
139	1	0	0	igt	0	2	obese	1	121	118	38.6767	3	0	3	0	1	103.2	164	38	3	2	12	95	8.5	12	11	1	2	38	not prog	Sec&matric	1	unmarried	0	0	35.3212	38.37	overt	obese	0	0	3.04878	0.676712	0	1.02542
140	0	0	0	t2m	0	2	overweight	0	93	108	36.7425	4	0	4	0	0	69.5	168	23	4	3	24	78	7.3	13	11.1	1	2	37	1	primary	1	married	0	5	27.6361	24.6244	overt	normal	300	1	-3.01162	13.7425	1	0.861111
141	0	0	0	normo	0	2	normal	0	102	113	33.3616	2	0	2	0	1	75	159	30	1	0	15	49	4.9	9.5	8.4	0	3	39	not prog	Sec&matric	0	married	0	5	19.3821	29.6665	GDM	overweight	1800	1	10.2844	3.36164	0	0.902655
142	0	0	0	normo	0	2	overweight	0	103	107	38.7205	5	1	4	0	0	80	156.3	36	5	3	13	70	5.4	6.5	8.4	0	2	40	not prog	Sec&matric	1	married	0	5	28.6537	32.747	GDM	obese	90	0	4.09338	2.72055	0	0.962617
143	0	0	1	t2m	0	2	morbid obese	0	141	162	42.863	5	1	3	0	1	135.5	153.8	27	6	2	10	138	7.4	8.9	8.5	1	2	38	1	Sec&matric	1	married	1	1	58.34	57.2831	overt	morbid obese	1820	1	-1.05689	15.863	1	0.87037
144	0	0	0	t2m	0	2	obese	0			28.7397	6	0	6	0	1	91.2	155.5	32	5	4	13	84	7.2	10.9	9.4	1	2	37	1	primary	0	unmarried	1	1	34.7391	37.7167	overt	obese	60	0	2.97763	-3.26027	1
145	1	0	1	t2m	0	2	morbid obese	1	137	171	48.4767	5	1	4	0	1	149.5	159.3	36	5	3	31	140	6.4	11.3	10.8	0	1	40	1	primary	0	married	0	5	55.1692	58.9128	GDM	morbid obese	510	1	3.74363	12.4767	1	0.80117
146	0	0	0	normo	0	2	normal	0	115	110	43.411	2	1	2	0	1	85	170	22	1	0	15	70	6.2	11.3	9.3	0	1	40	not prog	tertiary	1	married	0	5	24.2215	29.4118	GDM	overweight	240	1	5.19031	21.411	0	1.04545
147	0	0	0	t2m	0	2	obese	0	107	116	35.8384	2	0	2	0	1	94	157.9	43	2	1	8	88	7.3	10	9	0	1	38	1	Sec&matric	1	married	0	5	35.2954	37.7019	overt	obese	0	0	2.40651	-7.16164	1	0.922414
148	0	1	0	ifg	0	2	obese	0	108	122	36.9699	5	0	5	1	1	90	160	37	5	4	23	86	5.8	9.2	7.3	0	1	37	not prog	Sec&matric	0	married	0	5	33.5938	35.1562	GDM	obese	0	0	1.5625	-0.0301361	0	0.885246
149	0	0	0	t2m	0	1	morbid obese	0	130	119	41.6274	3	0	3	0	1	100	161	29	4	3	14	104	7.4	9	8.5	1	2	37	1	Sec&matric	0	unmarried	1	5	40.1219	38.5788	overt	obese	585	1	-1.54315	12.6274	1	1.09244
150	1	1	0	t2m	0	1	morbid obese	1	157	141	47.0767	2	0	2	1	1	158.5	169	30	2	1	6	150	6.3	9.5	7.1	0	1	38	1	Sec&matric	0	unmarried	0	1	52.5192	55.4953	GDM	morbid obese	210	1	2.97609	17.0767	1	1.11348
151	0	0	0	t2m	0	1	morbid obese	1	105	112	33.2438	4	0	4	0	0	85.8	152	35	4	3	21	99	12.7	17.3	16.3	1	1	38	1	Sec&matric	0	married	0	5	42.8497	37.1364	overt	obese	360	1	-5.71329	-1.75616	1	0.9375
152	0	1	1	t2m	0	2	overweight	0	94	100	25.3178	5	1	4	1	1	70.8	163	40	5	3	8	74	8.8	14	11.1	0	1	37	1	Sec&matric	0	married	0	5	27.852	26.6476	overt	overweight	2610	1	-1.20441	-14.6822	1	0.94
153	1	0	0	t2m	0	2	obese	1	107	115	36.9534	4	1	3	0	0	87.7	161	26	4	3	12	87	7	13.6	9.2	0	1	34	1	Sec&matric	0	married	1	5	33.5635	33.8336	overt	obese	688	1	0.27005	10.9534	1	0.930435
154	0	0	0	normo	0	2	normal	0	81	96	25.389	1	0	1	0	0	55.7	163.3	19	1	0	9	57	4.4	5.2	8.4	0	2	35	not prog	Sec&matric	1	unmarried	0	0	21.3748	20.8873	GDM	normal	720	1	-0.487495	6.38904	0	0.84375
155	0	0	0	t2m	0	2	normal	0	84	85	27.9479	3	1	2	0	0	45.7	149	30	3	1	11	49	4.6	9.3	9.2	0	1	40	1	Sec&matric	0	married	1	5	22.0711	20.5847	GDM	normal	420	1	-1.48642	-2.05206	1	0.988235
156	0	0	0	t2m	0	2	obese	0	120	122	24.4575	2	1	1	0	1	93.5	162	19	1	0	8	79	6.3	12.4	7.3	0	2	40	1	Sec&matric	0	unmarried	0	0	30.1021	35.6272	GDM	obese	1050	1	5.52507	5.45753	1	0.983607
157	0	0	0	normo	0	2	morbid obese	0	109	124	33.5726	4	0	4	0	1	82.9	151	21	2	1	15	104	5.6	7.4	5.7	0	2	39	not prog	Sec&matric	0	unmarried	0	5	45.612	36.3581	GDM	obese	840	1	-9.25398	12.5726	0	0.879032
158	0	0	0	t2m	0	2	normal	0	81	95	38.5014	3	0	2	0	1	53.5	157	18	1	0	12	52	8.7	17.1	19.6	1	2	37	1	Sec&matric	0	unmarried	0	5	21.0962	21.7047	overt	normal	240	1	0.608545	20.5014	1	0.852632
159	0	0	0	normo	0	2	obese	0	110	120	33.4247	5	1	4	0	0	82.6	158	27	5	3	19	84	5.6	8.4	7.7	0	1	38	not prog	Sec&matric	1	married	1	5	33.6485	33.0876	GDM	obese	1140	1	-0.560806	6.42466	0	0.916667
160	0	1	1	t2m	0	2	overweight	0	104	97	41.5288	4	0	3	1	1	65.7	158.8	32	4	2	17	73	10.8	9	11.1	1	2	38	1	Sec&matric	1	married	0	5	28.9482	26.0534	overt	overweight	5760	1	-2.89482	9.52877	1	1.07216
161	0	0	0	normo	0	2	obese	0	120	122	45.9096	5	1	4	0	1	91.5	163.5	27	4	3	14	86	6.3	10.6	5.4	0	1	35	not prog	Sec&matric	0	married	0	0	32.1709	34.2283	GDM	obese	0	0	2.05744	18.9096	0	0.983607
162	1	0	0	t2m	0	2	morbid obese	1	147	133	40.3233	3	0	3	0	0	125	157	35	3	2	21	105	5.2	10.6	10	0	1	37	1	Sec&matric	0	married	1	5	42.5981	50.712	GDM	morbid obese	0	0	8.11392	5.32329	1	1.10526
163	0	0	1	t2m	0	2	obese	0	124	134	32.0712	6	1	5	0	1	99.5	161.9	39	5	4			7.3	10	9	0		13	1	Sec&matric	1	married	1	5		37.9603	overt	obese	270	1		-6.92877	1	0.925373
164	1	0	0	t2m	0	2	morbid obese	1	140	130.5	30.0712	3	0	3	0	1	133	160.3	34	3	2	9	122	6.4	10.4	8	0	2	38	1	Sec&matric	0	married	1	5	47.478	51.7588	overt	morbid obese	120	0	4.28081	-3.92877	1	1.0728
165	1	0	0	igt	0	2	morbid obese	1	140.3	130	34.663	5	1	2	0	1	147.2	167	26	6	2	4	140	5.3	5.7	8.8	1	1	38	not prog	Sec&matric	0	married	0	5	50.199	52.7807	GDM	morbid obese	0	0	2.58166	8.66301	0	1.07923
166	0	0	0	t2m	0	2	obese	0	110	100.5	27.4164	3	0	3	0	1	84.2	164	23	2	1	23	84	6.3	10.5	6.7	0	1	38	1	Sec&matric	1	married	0	5	31.2314	31.3058	GDM	obese	9450	1	0.074358	4.41644	1	1.09453
167	1	0	1	t2m	0	2	morbid obese	1	122	124	41.1479	4	1	3	0	1	98.8	161.5	30	3	1	7	106	6.7	12.2	9.5	0	1	38	1	Sec&matric	1	married	0	5	40.6407	37.8802	GDM	obese	3585	1	-2.7605	11.1479	1	0.983871
168	0	0	0	igt	0	2	normal	0	93	108	29.589	2	0	1	0	1	70.1	155.5	21	2	0	5	60	5.4	9.6	8.2	0	1	38	not prog	Sec&matric	1	married	0	0	24.8136	28.9906	GDM	overweight	250	1	4.17696	8.58904	0	0.861111
169	1	0	0	t2m	0	2	overweight	1	96	98	32.6795	3	1	3	1	1	63.3	161	34	6	4	8	71	7.1	12	11.1	1	1	37	1	primary	0	married	0	0	27.3909	24.4204	overt	normal	3507	1	-2.97057	-1.32055	1	0.979592
170	0	0	1	t2m	0	2	obese	0	122	114	30.0685	3	0	2	0	1	97.8	169	23	1	0	16	109	8.7	11.1	10.1	0	2	38	1	Sec&matric	1	married	1	5	38.1639	34.2425	overt	obese	50	0	-3.92143	7.06849	1	1.07018
171	0	0	0	t2m	0	2	overweight	0	106	108	42.1068	1	0	1	0	1	73.4	156	27	1	0	12	66	4.9	10.7	8.5	1	2	37	1	Sec&matric	1	unmarried	0	5	27.1203	30.1611	GDM	obese	0	0	3.04076	15.1068	1	0.981481
172	0	0	0	normo	0	2	normal	0	103	106	28.2931	3	0	3	0	1	77.5	171	24	3	2	14	71	6.1	8.4	7.1	0	2	36	not prog	Sec&matric	0	unmarried	0	0	24.281	26.5039	GDM	overweight	2120	1	2.22291	4.29315	0	0.971698
173	0	1	0	t2m	0	2	obese	0	119	136	34.1041	4	1	2	1	1	109.5	160.3	35	3	1	10	98	5.2	12.5	11.1	0	2	38	1	primary	1	married	1	5	38.1381	42.6135	overt	morbid obese	0	0	4.47539	-0.895889	1	0.875
174	0	0	0	normo	0	1	obese	0	119	126	38.1479	5	1	3	0	0	100.1	162	22	3	1	17	96	5.6	10.3	8.8	0	1	40	not prog	primary	0	married	0	5	36.5798	38.1421	GDM	obese	750	1	1.56226	16.1479	0	0.944444
175	0	0	0	t2m	0	2	morbid obese	0	128	108	40.1644	2	1	2	0	1	97	160	27	3	1	24	105	6.4	11	7.4	0	1	38	1	Sec&matric	1	married	0	5	41.0156	37.8906	GDM	obese	395	1	-3.125	13.1644	1	1.18519
176	0	0	1	t2m	0	2	obese	0	91	101	45.6384	3	1	2	0	0	66.5	151.2	31	3	2	12	74	7	10	11.1	1	1	34	1	Sec&matric	1	unmarried	1	5	32.3689	29.0883	overt	overweight	600	1	-3.28063	14.6384	1	0.90099
177	0	0	0	normo	0	2	obese	0	106	101	39.6822	5	1	3	0	1	69.3	150	34	5	2	13	80	4.9	9.9	8.2	0	1	38	not prog	Sec&matric	1	married	0	5	35.5556	30.8	GDM	obese	320	1	-4.75556	5.68219	0	1.0495
178	0	0	0	normo	0	2	overweight	0	86	98	32.9671	2	0	2	0	0	61.9	151.7	38	2	1	15	62	7.8	10	9	0	1	38	not prog	Sec&matric	0	married	0	5	26.9414	26.898	overt	overweight	630	1	-0.0434532	-5.03288	0	0.877551
179	0	0	1	t2m	0	2	normal	0			41.863	3	0	2	0	1	70	190	34	3	1	9	122	6.4	10.4	8	0	1	38	1	Sec&matric	0	married	0	5	19.3906	19.3906	GDM	normal	840	1	-1.90735e-06	7.86301	1
180	0	0	0	normo	0	2	normal	0	99	105	38.7753	4	0	4	0	1	79.7	163	26	3	2	14	65	4.4	9.1	8.4	0	2	40	not prog	tertiary	1	unmarried	0	1	24.4646	29.9974	GDM	overweight	390	1	5.53276	12.7753	0	0.942857
181	0	0	0	igt	0	2	overweight	0	88	100	46.2438	2	0	2	0	1	68.1	165	35	1	0	15	73	8	15.5	14	0	1	38	not prog	tertiary	1	unmarried	1	0	26.8136	25.0138	overt	overweight	1370	1	-1.79982	11.2438	0	0.88
182	0	0	0	normo	0	2	normal	0	82	96	38.1726	5	1	2	0	0	57.3	168	32	5	2	5	51	4.3	10	9.5	0	2	38	not prog	Sec&matric	1	married	0	5	18.0697	20.3019	GDM	normal	1060	1	2.23214	6.1726	0	0.854167
183	1	0	1	t2m	0	1	obese	1	97	106	47.0329	6	1	3	0	0	75.1	164.6	39	5	2	15	82	12.4	16.4	17.8	1	1	38	1	Sec&matric	0	married	0	5	30.2659	27.7192	overt	overweight	630	1	-2.54677	8.03288	1	0.915094
184	0	0	1	t2m	0	2	overweight	0	100	115	26.8986	3	1	2	0	1	70.5	158.2	31	3	1	27	71	7.2	12.7	15.5	0	1	38	1	tertiary	1	married	1	5	28.3691	28.1693	overt	overweight	0	0	-0.199781	-4.10137	1	0.869565
185	0	0	0	t2m	0	2	obese	0	105	104	44.0192	5	1	4	0	1	78.5	159	40	5	4	23	99	7.2	10	9	1	2	38	1	Sec&matric	0	married	1	1	39.1598	31.051	overt	obese	420	1	-8.10886	4.01918	1	1.00962
186	0	0	0	t2m	0	2	overweight	0	113	114	43.7534	1	0	1	0	1	88.3	162	20	1	0	21	77	6	11.5	11.5	1	2	38	1	Sec&matric	1	unmarried	0	0	29.34	33.6458	overt	obese	120	0	4.30575	23.7534	1	0.991228
187	0	0	0	t2m	0	2	obese	0	109	106	36.9233	3	0	3	0	1	83.7	168	37	3	2	23	87	6.1	10.9	11.1	0	2	39	1	Sec&matric	1	married	0	5	30.8248	29.6556	overt	overweight	2460	1	-1.16922	-0.0767136	1	1.0283
188	1	0	1	t2m	0	2	morbid obese	1	137	127	37.474	2	0	2	0	1	141.1	164	37	2	1	11	111	6.1	12.2	11.4	0	1	35	1	Sec&matric	0	married	1	5	41.2701	52.4613	overt	morbid obese	420	1	11.1913	0.473972	1	1.07874
189	0	1	1	t2m	0	2	obese	0	83	87	42.1699	3	0	3	1	1	46.6	151.1	30	3	2	33	71.2	11.5	12	11	1	1	38	1	tertiary	0	unmarried	0	5	31.1854	20.4107	overt	normal	2210	1	-10.7747	12.1699	1	0.954023
190	0	0	0	normo	0	1	overweight	0	110	110	35.3123	3	0	3	0	0	82.4	163.3	31	3	2	14	75	5.1	11	8.9	0	2	38	not prog	Sec&matric	0	married	0	5	28.1248	30.8997	GDM	obese	740	1	2.77498	4.31233	0	1
191	1	1	1	t2m	0	2	morbid obese	1	125	115	34.3836	3	0	3	1	0	105	162.3	35	2	1	23	115	7	12.9	12.3	0	1	33	1	Sec&matric	0	unmarried	0	5	43.6577	39.8614	overt	obese	180	1	-3.79632	-0.61644	1	1.08696
192	0	1	1	t2m	0	2	normal	0	84	94	41.5315	1	0	1	1	1	53	157.5	28	1	0	11	51	7	15.3	19.5	1	2	36	1	Sec&matric	1	unmarried	0	0	20.5593	21.3656	overt	normal	300	1	0.80625	13.5315	1	0.893617
193	1	0	0	normo	0	2	obese	1	104	128	37.2548	1	0	1	0	1	86.6	157.3	27	1	0	21	86	5	9.2	9.3	0	2	38	not prog	Sec&matric	0	married	0	5	34.7569	34.9994	GDM	obese	60	0	0.242493	10.2548	0	0.8125
194	0	0	0	t2m	0	2	obese	0	116	118	32.9644	6	1	5	0	1	93.2	157.4	35	3	1	10	83	5.3	12	7.9	0	1	38	1	Sec&matric	1	unmarried	0	0	33.5018	37.6189	GDM	obese	960	1	4.11709	-2.03562	1	0.983051
195	1	0	0	igt	0	2	obese	1	120.6	120.1	35.2411	1	0	1	0	1	97.3	172	31	1	0	10	100	5.8	9.5	7.8	0	1	38	not prog	Sec&matric	0	unmarried	1	0	33.8021	32.8894	GDM	obese	210	1	-0.912655	4.2411	0	1.00416
196	1	0	0	normo	0	2	obese	1	113	139	40.0301	8	1	2	0	0	99.8	160	26	7	0	14	80	5.2	7.5	8.4	0	1	40	not prog	Sec&matric	0	married	0	0	31.25	38.9844	GDM	obese	1740	1	7.73438	14.0301	0	0.81295
197	0	0	0	t2m	0	2	obese	1	105	106	46.6466	3	0	3	0	1	79	165	28	3	2	27	98	7.3	12	11.1	1	1	38	1	Sec&matric	0	married	0	1	35.9963	29.0174	overt	overweight	320	1	-6.97888	18.6466	1	0.990566
198	0	0	0	t2m	0	2	obese	0	108	118	37.7205	6	1	1	0	1	82.1	152	34	1	0	18	80	6	11.1	9	0	1	38	1	primary	1	unmarried	1	5	34.626	35.535	GDM	obese	2790	1	0.908932	3.72055	1	0.915254
199	0	0	0	t2m	0	1	morbid obese	1	114	141	47.9973	5	0	5	0	1	109.9	159	39	4	3	17	113	9.1	10	11.1	1	2	35	1	Sec&matric	1	married	0	5	44.6976	43.4714	overt	morbid obese	990	1	-1.22622	8.99726	1	0.808511
200	0	0	0	t2m	0	2	morbid obese	0	125	132	40.2027	1	0	1	0	1	123.5	167	30	1	0	17	114	6.4	11.2	11.1	0	1	38	1	tertiary	1	married	0	0	40.8763	44.2827	overt	morbid obese	360	1	3.40636	10.2027	1	0.94697
201	1	1	1	t2m	0	1	obese	1	104	107	42.8767	4	0	4	1	1	74.8	150	42	3	2	18	85	7.4	11.5	11.1	1	1	38	1	Sec&matric	0	married	0	5	37.7778	33.2444	overt	obese	660	1	-4.53333	0.876713	1	0.971963
202	1	0	0	normo	0	2	obese	1	123	125	41.7151	4	1	3	0	1	107.9	171	34	4	2	27		7.1	10.5	9	1	1	28	not prog	Sec&matric	0	unmarried	0	5		36.9002	overt	obese	1170	1		7.71507	0	0.984
203	1	1	0	normo	0	2	obese	1	109	114	35.8959	7	1	6	1	1	85.6	161.4	36	7	6	15	102	4.3	7.5	8.2	0	1	37	not prog	Sec&matric	0	unmarried	0	1	39.1555	32.8599	GDM	obese	2940	1	-6.2956	-0.104111	0	0.95614
204	0	0	0	normo	0	2	normal	0	90	90	49.6274	6	1	5	0	1	58.8	152	34	6	5	12	55.5	4.8	12.6	8.4	0	2	36	not prog	Sec&matric	0	unmarried	1	5	24.0218	25.4501	GDM	overweight	0	0	1.42832	15.6274	0	1
205	1	1	1	ifg	0	2	morbid obese	1	152	148	46.3726	5	1	4	1	0	139.4	167.5	29	6	3	12	115	5.7	8	5.4	0	1	38	not prog	Sec&matric	0	married	1	1	40.9891	49.6859	GDM	morbid obese	280	1	8.69681	17.3726	0	1.02703
206	1	0	1	t2m	0	1	morbid obese	1	153	156	48.3041	6	1	5	0	1	165	168.3	44	6	4	27	150	6.3	10.9	8.6	1	2	36	1	Sec&matric	0	unmarried	0	5	52.957	58.2527	GDM	morbid obese	210	1	5.2957	4.30411	1	0.980769
207	0	0	1	normo	0	1	obese	0	104	116	36.589	4	0	4	0	0	76	153	40	4	3	21	83	4.7	7.7	8.6	1	2	39	not prog	primary	0	unmarried	0	5	35.4565	32.4661	GDM	obese	360	1	-2.99031	-3.41096	0	0.896552
208	0	0	0	normo	0	2	overweight	0	111	117	25.8164	7	1	4	0	1	76.9	155.3	42	7	3	15	71	4.9	10.6	9.1	0	2	39	not prog	Sec&matric	0	unmarried	0	0	29.4385	31.8848	GDM	obese	90	0	2.44629	-16.1836	0	0.948718
209	0	0	0	t2m	0	2	obese	0	108	120	40.1014	5	1	2	0	1	97.8	164	30	5	1	15	84	5.5	10.9	9.2	0	1	38	1	Sec&matric	1	married	1	5	31.2314	36.3623	GDM	obese	0	0	5.13087	10.1014	1	0.9
210	0	0	1	t2m	0	2	normal	0	79	102	35.0055	4	1	2	0	1	63	168	19	2	1	8	56	4.8	8.1	8.8	0	1	39	1	Sec&matric	1	married	0	5	19.8413	22.3214	GDM	normal	3360	1	2.48016	16.0055	1	0.77451
211	0	0	0	igt	0	2	morbid obese	0	106	115	43.3671	5	1	3	0	1	84	157	33	4	2	13	106	10	16.8	12.6	1	1	38	not prog	primary	0	married	0	0	43.0038	34.0785	overt	obese	1260	1	-8.92531	10.3671	0	0.921739
212	0	0	1	t2m	0	2	obese	0	113	120	39.7808	4	0	4	0	1	91.3	159.5	29	4	3	10	101	6.8	11.5	12.8	0	1	38	1	Sec&matric	0	married	1	5	39.7009	35.888	overt	obese	5880	1	-3.81285	10.7808	1	0.941667
213	0	0	1	t2m	0	1	obese	0	108	113	35.3178	7	1	4	0	1	84.8	164.2	38	7	3	28	100	7.1	10	9	1	1	38	1	primary	1	unmarried	0	5	37.0897	31.4521	overt	obese	150	1	-5.63764	-2.68219	1	0.955752
214	1	0	0	t2m	0	1	obese	1	97	104	36.8685	5	1	3	0	0	77.9	161.5	33	4	3	7	103	7	10	12	1		7	1	primary	0	unmarried	0	5	45.2	29.8671	overt	overweight	20	0	-15.3329	3.86849	1	0.932692
215	0	1	1	t2m	1	1	obese	0	118	124	46.7178	3	0	3	1	1	112	171.1	29	3	2	23	108	14	21.7	20	1	1	38	1	Sec&matric	0	married	0	0	39.2	38.2576	overt	obese	430	1	-0.942379	17.7178	1	0.951613
216	0	0	1	igt	0	5	normal	0	107	112	36.063	4	1	3	0	1	71.6	166.2	31	3	2	12	66	4.7	8.7	7.9	0	2	37	not prog	tertiary	0	married	0	5	23.8936	25.921	GDM	overweight	0	0	2.02733	5.06301	0	0.955357
217	0	1	1	t2m	0	2	obese	0	108	102	30.4685	3	3	3	1	1	74	168	40	3	2	20	94	7.2	13.2	12	1	2	36	1	primary	0	unmarried	1	5	33.305	26.2188	overt	overweight	260	1	-7.08617	-9.53151	1	1.05882
218	1	0	0	igt	0	2	obese	1	115	123	48.4767	4	1	3	0	1	103.1	166	30	4	2	14	92	4.9	8.9	9.1	0	2	40	not prog	Sec&matric	0	married	0	5	33.3866	37.4147	GDM	obese	600	1	4.02816	18.4767	0	0.934959
219	0	0	0	ifg	0	2	obese	1	133	127	30.468	3	1	2	0	1	113.9	173	23	1	0	15	99	5.9	10.8	4.9	0	2	38	not prog	Sec&matric	1	married	1	0	33.0783	38.0567	GDM	obese	360	1	4.97845	7.468	0	1.04724
220	1	0	1	t2m	0	1	normal	1	93	90	48.477	1	0	1	1	1	58.5	158	42	1	0	18	59	5	11.2	10.9	0	1	36	1	Sec&matric	1	unmarried	0	5	23.634	23.4337	GDM	normal	455	1	-0.200287	6.477	1	1.03333
